# Supplementary material for: Acylated Anthocyanins from Red Cabbage and Purple Sweet Potato Can Bind Metal Ions and Produce Stable Blue Colors
Source: Int J Mol Sci. 2021 Apr 27;22(9):4551. doi: 10.3390/ijms22094551 (PMC8123718; doi:10.3390/ijms22094551)
Supplement: Supplementary file 1 [file ijms-22-04551-s001.zip]

Archive with 1 entries (1 files):
- ijms-1162477-SI.pdf
